# Supplementary material for: TEAD1 is crucial for developmental myelination, Remak bundles, and functional regeneration of peripheral nerves
Source: eLife. 2024 Mar 8;13:e87394. doi: 10.7554/eLife.87394 (PMC10959528; doi:10.7554/eLife.87394)
Supplement: Figure 1—source data 1. [file elife-87394-fig1-data1.zip]

Archive with 66 entries (49 files):
- Fig 1 source data 1/Fig 1A 2B 2C  2E 2F prizm files for graphs/
- Fig 1 source data 1/Fig 1A 2B 2C  2E 2F prizm files for graphs/Fig1 A.pzfx
- Fig 1 source data 1/Fig 1B blots and prizm files for graphs/
- Fig 1 source data 1/Fig 1B blots and prizm files for graphs/actin previously blotted for panTEAD/
- Fig 1 source data 1/Fig 1B blots and prizm files for graphs/actin previously blotted for panTEAD/uncropped 1 labeled reprobed after panTead.tif
- Fig 1 source data 1/Fig 1B blots and prizm files for graphs/actin previously blotted for panTEAD/uncropped 1.tif
- Fig 1 source data 1/Fig 1B blots and prizm files for graphs/actin previously blotted for panTEAD/uncropped 2 labeled.tif
- Fig 1 source data 1/Fig 1B blots and prizm files for graphs/actin previously blotted for panTEAD/uncropped 2.tif
- Fig 1 source data 1/Fig 1B blots and prizm files for graphs/Beta actin for TEADs/
- Fig 1 source data 1/Fig 1B blots and prizm files for graphs/Beta actin for TEADs/uncropped 1 labeled.tif
- Fig 1 source data 1/Fig 1B blots and prizm files for graphs/Beta actin for TEADs/uncropped 1.tif
- Fig 1 source data 1/Fig 1B blots and prizm files for graphs/Beta actin for TEADs/uncropped 2 labeled.tif
- Fig 1 source data 1/Fig 1B blots and prizm files for graphs/Beta actin for TEADs/uncropped 2.tif
- Fig 1 source data 1/Fig 1B blots and prizm files for graphs/panTEAD/
- Fig 1 source data 1/Fig 1B blots and prizm files for graphs/panTEAD/uncropped 1 labeled.tif
- Fig 1 source data 1/Fig 1B blots and prizm files for graphs/panTEAD/uncropped 1.tif
- Fig 1 source data 1/Fig 1B blots and prizm files for graphs/panTEAD/uncropped 2 labeled.tif
- Fig 1 source data 1/Fig 1B blots and prizm files for graphs/panTEAD/uncropped 2.tif
- Fig 1 source data 1/Fig 1B blots and prizm files for graphs/prizm files/
- Fig 1 source data 1/Fig 1B blots and prizm files for graphs/prizm files/Fig1 D pan-TEADs.pzfx
- Fig 1 source data 1/Fig 1B blots and prizm files for graphs/prizm files/Fig1 D TEAD1.pzfx
- Fig 1 source data 1/Fig 1B blots and prizm files for graphs/prizm files/Fig1 D TEAD2 (2).pzfx
- Fig 1 source data 1/Fig 1B blots and prizm files for graphs/prizm files/Fig1 D TEAD2.pzfx
- Fig 1 source data 1/Fig 1B blots and prizm files for graphs/prizm files/Fig1 D TEAD3.pzfx
- Fig 1 source data 1/Fig 1B blots and prizm files for graphs/prizm files/Fig1 D TEAD4 lower.pzfx
- Fig 1 source data 1/Fig 1B blots and prizm files for graphs/prizm files/Fig1 D TEAD4 upper.pzfx
- Fig 1 source data 1/Fig 1B blots and prizm files for graphs/TEAD1/
- Fig 1 source data 1/Fig 1B blots and prizm files for graphs/TEAD1/uncropped labeled.tif
- Fig 1 source data 1/Fig 1B blots and prizm files for graphs/TEAD1/uncropped.tif
- Fig 1 source data 1/Fig 1B blots and prizm files for graphs/TEAD2/
- Fig 1 source data 1/Fig 1B blots and prizm files for graphs/TEAD2/uncropped 1 labeled.tif
- Fig 1 source data 1/Fig 1B blots and prizm files for graphs/TEAD2/uncropped 1.tif
- Fig 1 source data 1/Fig 1B blots and prizm files for graphs/TEAD2/uncropped 2 labeled.tif
- Fig 1 source data 1/Fig 1B blots and prizm files for graphs/TEAD2/uncropped 2.tif
- Fig 1 source data 1/Fig 1B blots and prizm files for graphs/TEAD3/
- Fig 1 source data 1/Fig 1B blots and prizm files for graphs/TEAD3/uncropped labeled.tif
- Fig 1 source data 1/Fig 1B blots and prizm files for graphs/TEAD3/uncropped.tif
- Fig 1 source data 1/Fig 1B blots and prizm files for graphs/TEAD4/
- Fig 1 source data 1/Fig 1B blots and prizm files for graphs/TEAD4/uncropped labeled.tif
- Fig 1 source data 1/Fig 1B blots and prizm files for graphs/TEAD4/uncropped.tif
- Fig 1 source data 1/Fig 1C blots and prism files/
- Fig 1 source data 1/Fig 1C blots and prism files/Beta actin/
- Fig 1 source data 1/Fig 1C blots and prism files/Beta actin/uncropped 1 labeled.tif
- Fig 1 source data 1/Fig 1C blots and prism files/Beta actin/uncropped 1.tif
- Fig 1 source data 1/Fig 1C blots and prism files/Beta actin/uncropped 2 labeled.tif
- Fig 1 source data 1/Fig 1C blots and prism files/Beta actin/uncropped 2.tif
- Fig 1 source data 1/Fig 1C blots and prism files/prizm files for graphs/
- Fig 1 source data 1/Fig 1C blots and prism files/prizm files for graphs/pS112 Yap.pzfx
- Fig 1 source data 1/Fig 1C blots and prism files/prizm files for graphs/pS397 Yap.pzfx
- Fig 1 source data 1/Fig 1C blots and prism files/prizm files for graphs/Taz.pzfx
- Fig 1 source data 1/Fig 1C blots and prism files/prizm files for graphs/Yap.pzfx
- Fig 1 source data 1/Fig 1C blots and prism files/pS127-YAP/
- Fig 1 source data 1/Fig 1C blots and prism files/pS127-YAP/uncropped labeled.tif
- Fig 1 source data 1/Fig 1C blots and prism files/pS127-YAP/uncropped.tif
- Fig 1 source data 1/Fig 1C blots and prism files/pS397-YAP/
- Fig 1 source data 1/Fig 1C blots and prism files/pS397-YAP/uncropped 1 labeled.tif
- Fig 1 source data 1/Fig 1C blots and prism files/pS397-YAP/uncropped 1.tif
- Fig 1 source data 1/Fig 1C blots and prism files/pS397-YAP/uncropped 2 labeled.tif
- Fig 1 source data 1/Fig 1C blots and prism files/pS397-YAP/uncropped 2.tif
- Fig 1 source data 1/Fig 1C blots and prism files/Yap and Taz/
- Fig 1 source data 1/Fig 1C blots and prism files/Yap and Taz/uncropped 1 labeled.tif
- Fig 1 source data 1/Fig 1C blots and prism files/Yap and Taz/uncropped 1.tif
- Fig 1 source data 1/Fig 1C blots and prism files/Yap and Taz/uncropped 2 labeled.tif
- Fig 1 source data 1/Fig 1C blots and prism files/Yap and Taz/uncropped 2.tif
- Fig 1 source data 1/Fig 1D prizm files for graphs/
- Fig 1 source data 1/Fig 1D prizm files for graphs/Fig 1D graph.pzfx
