# Supplementary material for: TEAD1 is crucial for developmental myelination, Remak bundles, and functional regeneration of peripheral nerves
Source: eLife. 2024 Mar 8;13:e87394. doi: 10.7554/eLife.87394 (PMC10959528; doi:10.7554/eLife.87394)
Supplement: Figure 1—figure supplement 1—source data 1. [file elife-87394-fig1-figsupp1-data1.zip]

Archive with 4 entries (4 files):
- Fig 1 source data 2/uncropped b actin.tif
- Fig 1 source data 2/uncropped labeled b actin.tif
- Fig 1 source data 2/uncropped labeled TEAD2.tif
- Fig 1 source data 2/uncropped TEAD2.tif
