# Supplementary material for: TEAD1 is crucial for developmental myelination, Remak bundles, and functional regeneration of peripheral nerves
Source: eLife. 2024 Mar 8;13:e87394. doi: 10.7554/eLife.87394 (PMC10959528; doi:10.7554/eLife.87394)
Supplement: Figure 2—source data 1. [file elife-87394-fig2-data1.zip]

Archive with 12 entries (6 files):
- Fig 2 source data 1/Fig 2D prism file/
- Fig 2 source data 1/Fig 2D prism file/Fig 3D prism file.pzfx
- Fig 2 source data 1/Fig 2H prism file/
- Fig 2 source data 1/Fig 2H prism file/Fig 3H prism file.pzfx
- Fig 2 source data 1/Fig 2I prism file/
- Fig 2 source data 1/Fig 2I prism file/Fig 3I prism file.pzfx
- Fig 2 source data 1/Fig 2J prism file/
- Fig 2 source data 1/Fig 2J prism file/Fig 3J prism file.pzfx
- Fig 2 source data 1/Fig 2K prism file/
- Fig 2 source data 1/Fig 2K prism file/Fig 3K prism file.pzfx
- Fig 2 source data 1/Fig 2M prism file/
- Fig 2 source data 1/Fig 2M prism file/Fig 3M prism file.pzfx
