# Supplementary material for: TEAD1 is crucial for developmental myelination, Remak bundles, and functional regeneration of peripheral nerves
Source: eLife. 2024 Mar 8;13:e87394. doi: 10.7554/eLife.87394 (PMC10959528; doi:10.7554/eLife.87394)
Supplement: Figure 3—source data 1. [file elife-87394-fig3-data1.zip]

Archive with 8 entries (4 files):
- Fig 3 source data 1/Fig 3A prism file/
- Fig 3 source data 1/Fig 3A prism file/Fig 4A prism file.pzfx
- Fig 3 source data 1/Fig 3B prism file/
- Fig 3 source data 1/Fig 3B prism file/Fig 4B prism file.pzfx
- Fig 3 source data 1/Fig 3C prism file/
- Fig 3 source data 1/Fig 3C prism file/Fig 4C prism file.pzfx
- Fig 3 source data 1/Fig 3D prism file/
- Fig 3 source data 1/Fig 3D prism file/Fig 4D prism file.pzfx
