# Supplementary material for: TEAD1 is crucial for developmental myelination, Remak bundles, and functional regeneration of peripheral nerves
Source: eLife. 2024 Mar 8;13:e87394. doi: 10.7554/eLife.87394 (PMC10959528; doi:10.7554/eLife.87394)
Supplement: Figure 4—source data 1. [file elife-87394-fig4-data1.zip]

Archive with 30 entries (19 files):
- Fig 4 souce data 1/Fig 4A blots and prism files for graphs/
- Fig 4 souce data 1/Fig 4A blots and prism files for graphs/actin for MBP/
- Fig 4 souce data 1/Fig 4A blots and prism files for graphs/actin for MBP/uncropped labeled.tif
- Fig 4 souce data 1/Fig 4A blots and prism files for graphs/actin for MBP/uncropped.tif
- Fig 4 souce data 1/Fig 4A blots and prism files for graphs/actin for MPZ/
- Fig 4 souce data 1/Fig 4A blots and prism files for graphs/actin for MPZ/uncropped labeled.tif
- Fig 4 souce data 1/Fig 4A blots and prism files for graphs/actin for MPZ/uncropped.tif
- Fig 4 souce data 1/Fig 4A blots and prism files for graphs/Krox20/
- Fig 4 souce data 1/Fig 4A blots and prism files for graphs/Krox20/uncropped labeled.tif
- Fig 4 souce data 1/Fig 4A blots and prism files for graphs/Krox20/uncropped.tif
- Fig 4 souce data 1/Fig 4A blots and prism files for graphs/MBP/
- Fig 4 souce data 1/Fig 4A blots and prism files for graphs/MBP/uncropped labeled.tif
- Fig 4 souce data 1/Fig 4A blots and prism files for graphs/MBP/uncropped.tif
- Fig 4 souce data 1/Fig 4A blots and prism files for graphs/MPZ/
- Fig 4 souce data 1/Fig 4A blots and prism files for graphs/MPZ/uncropped labeled.tif
- Fig 4 souce data 1/Fig 4A blots and prism files for graphs/MPZ/uncropped.tif
- Fig 4 souce data 1/Fig 4A blots and prism files for graphs/Oct6/
- Fig 4 souce data 1/Fig 4A blots and prism files for graphs/Oct6/uncropped labeled.tif
- Fig 4 souce data 1/Fig 4A blots and prism files for graphs/Oct6/uncropped.tif
- Fig 4 souce data 1/Fig 4A blots and prism files for graphs/prism files for WB graphs/
- Fig 4 souce data 1/Fig 4A blots and prism files for graphs/prism files for WB graphs/Krox20 prism file.pzfx
- Fig 4 souce data 1/Fig 4A blots and prism files for graphs/prism files for WB graphs/MBP prism file.pzfx
- Fig 4 souce data 1/Fig 4A blots and prism files for graphs/prism files for WB graphs/MPZ prism file.pzfx
- Fig 4 souce data 1/Fig 4A blots and prism files for graphs/prism files for WB graphs/Oct6 prism file.pzfx
- Fig 4 souce data 1/Fig 4B prism file/
- Fig 4 souce data 1/Fig 4B prism file/Fig 5B prism file.pzfx
- Fig 4 souce data 1/Fig 4C prism file/
- Fig 4 souce data 1/Fig 4C prism file/Fig 5C prism file.pzfx
- Fig 4 souce data 1/Fig 4D prism file/
- Fig 4 souce data 1/Fig 4D prism file/Fig 5D prism file.pzfx
