# Supplementary material for: TEAD1 is crucial for developmental myelination, Remak bundles, and functional regeneration of peripheral nerves
Source: eLife. 2024 Mar 8;13:e87394. doi: 10.7554/eLife.87394 (PMC10959528; doi:10.7554/eLife.87394)
Supplement: Figure 5—source data 1. [file elife-87394-fig5-data1.zip]

Archive with 38 entries (28 files):
- Fig 5 source data 1/Fig 5A P8 blots/
- Fig 5 source data 1/Fig 5A P8 blots/P8 actin for IDI1/
- Fig 5 source data 1/Fig 5A P8 blots/P8 actin for IDI1/gude-2023-03-13.log
- Fig 5 source data 1/Fig 5A P8 blots/P8 actin for IDI1/uncropped 1 labeled.tif
- Fig 5 source data 1/Fig 5A P8 blots/P8 actin for IDI1/uncropped 1.tif
- Fig 5 source data 1/Fig 5A P8 blots/P8 actin for IDI1/uncropped 2 labeled.tif
- Fig 5 source data 1/Fig 5A P8 blots/P8 actin for IDI1/uncropped 2.tif
- Fig 5 source data 1/Fig 5A P8 blots/P8 actin for SCD1/
- Fig 5 source data 1/Fig 5A P8 blots/P8 actin for SCD1/uncropped 1 labeled.tif
- Fig 5 source data 1/Fig 5A P8 blots/P8 actin for SCD1/uncropped 1.tif
- Fig 5 source data 1/Fig 5A P8 blots/P8 actin for SCD1/uncropped 2 labeled.tif
- Fig 5 source data 1/Fig 5A P8 blots/P8 actin for SCD1/uncropped 2.tif
- Fig 5 source data 1/Fig 5A P8 blots/P8 actin for SREBP1/
- Fig 5 source data 1/Fig 5A P8 blots/P8 actin for SREBP1/uncropped labeled.tif
- Fig 5 source data 1/Fig 5A P8 blots/P8 actin for SREBP1/uncropped.tif
- Fig 5 source data 1/Fig 5A P8 blots/P8 FDPS/
- Fig 5 source data 1/Fig 5A P8 blots/P8 FDPS/gude-2023-03-12.log
- Fig 5 source data 1/Fig 5A P8 blots/P8 FDPS/uncropped labeled.tif
- Fig 5 source data 1/Fig 5A P8 blots/P8 FDPS/uncropped.tif
- Fig 5 source data 1/Fig 5A P8 blots/P8 HMGCR/
- Fig 5 source data 1/Fig 5A P8 blots/P8 HMGCR/uncropped labeled.tif
- Fig 5 source data 1/Fig 5A P8 blots/P8 HMGCR/uncropped.tif
- Fig 5 source data 1/Fig 5A P8 blots/P8 IDI1/
- Fig 5 source data 1/Fig 5A P8 blots/P8 IDI1/uncropped labeled.tif
- Fig 5 source data 1/Fig 5A P8 blots/P8 IDI1/uncropped.tif
- Fig 5 source data 1/Fig 5A P8 blots/P8 SCD1/
- Fig 5 source data 1/Fig 5A P8 blots/P8 SCD1/uncropped 1 labeled.tif
- Fig 5 source data 1/Fig 5A P8 blots/P8 SCD1/uncropped 1.tif
- Fig 5 source data 1/Fig 5A P8 blots/P8 SCD1/uncropped 2 labeled.tif
- Fig 5 source data 1/Fig 5A P8 blots/P8 SCD1/uncropped 2.tif
- Fig 5 source data 1/Fig 5A P8 blots/P8 SCD1/uncropped 3 labeled.tif
- Fig 5 source data 1/Fig 5A P8 blots/P8 SCD1/uncropped 3.tif
- Fig 5 source data 1/Fig 5A P8 blots/P8 SREBP1/
- Fig 5 source data 1/Fig 5A P8 blots/P8 SREBP1/uncropped labeled.tif
- Fig 5 source data 1/Fig 5A P8 blots/P8 SREBP1/uncropped.tif
- Fig 5 source data 1/Fig 5A P8 blots/P8 SREBP2/
- Fig 5 source data 1/Fig 5A P8 blots/P8 SREBP2/uncropped labeled.tif
- Fig 5 source data 1/Fig 5A P8 blots/P8 SREBP2/uncropped.tif
