# Supplementary material for: TEAD1 is crucial for developmental myelination, Remak bundles, and functional regeneration of peripheral nerves
Source: eLife. 2024 Mar 8;13:e87394. doi: 10.7554/eLife.87394 (PMC10959528; doi:10.7554/eLife.87394)
Supplement: Figure 5—source data 1. [file elife-87394-fig5-data1.zip › Fig 5 source data 1/Fig 5A P8 blots/P8 FDPS/gude-2023-03-12.log]

15:32:53:339 [ALWAYS]	GUDE Logging Started
15:32:53:339 [INFO]	SqliteResumeCache::SqliteResumeCache basedirectory is null/empty
15:32:53:339 [ERROR]	SqliteResumeCache::CreateSqliteResumeCache creating resume cache pointer failure
15:32:53:339 [ERROR]	Initialize resume cache pointer failure
15:32:53:340 [INFO]	gude policy POLICY_USER limit (2,2,1) chunk 2097152, chunking (UL 0 DL 1), resXfer 1, adapt 0, NSURL 0, timeout 86400
15:32:53:341 [INFO]	Initialized -- gude-lib version: v0.12.1 app: gude
15:32:54:843 [WARN]	Ignoring attempt to reinit logging to \gude at level 4 retaining 3 days of logs
15:32:54:843 [INFO]	SqliteResumeCache::SqliteResumeCache basedirectory is null/empty
15:32:54:843 [ERROR]	SqliteResumeCache::CreateSqliteResumeCache creating resume cache pointer failure
15:32:54:843 [ERROR]	Initialize resume cache pointer failure
15:32:54:843 [INFO]	gude policy POLICY_USER limit (4,4,1) chunk 2097152, chunking (UL 0 DL 1), resXfer 1, adapt 0, NSURL 1, timeout 86400
15:32:54:843 [INFO]	Initialized -- gude-lib version: v0.12.1 app: gude
