# Supplementary material for: TEAD1 is crucial for developmental myelination, Remak bundles, and functional regeneration of peripheral nerves
Source: eLife. 2024 Mar 8;13:e87394. doi: 10.7554/eLife.87394 (PMC10959528; doi:10.7554/eLife.87394)
Supplement: Figure 5—source data 2. [file elife-87394-fig5-data2.zip]

Archive with 65 entries (44 files):
- Fig 5 souce data 2/Fig 5A P40 blots/
- Fig 5 souce data 2/Fig 5A P40 blots/Tead1 cKO actin for HMGCR/
- Fig 5 souce data 2/Fig 5A P40 blots/Tead1 cKO actin for HMGCR/uncropped labeled.tif
- Fig 5 souce data 2/Fig 5A P40 blots/Tead1 cKO actin for HMGCR/uncropped.tif
- Fig 5 souce data 2/Fig 5A P40 blots/Tead1 cKO actin for SCD1/
- Fig 5 souce data 2/Fig 5A P40 blots/Tead1 cKO actin for SCD1/uncropped labeled.tif
- Fig 5 souce data 2/Fig 5A P40 blots/Tead1 cKO actin for SCD1/uncropped.tif
- Fig 5 souce data 2/Fig 5A P40 blots/Tead1 cKO actin for SREBP2/
- Fig 5 souce data 2/Fig 5A P40 blots/Tead1 cKO actin for SREBP2/uncropped labeled.tif
- Fig 5 souce data 2/Fig 5A P40 blots/Tead1 cKO actin for SREBP2/uncropped.tif
- Fig 5 souce data 2/Fig 5A P40 blots/Tead1 cKO FDPS/
- Fig 5 souce data 2/Fig 5A P40 blots/Tead1 cKO FDPS/uncropped labeled.tif
- Fig 5 souce data 2/Fig 5A P40 blots/Tead1 cKO FDPS/uncropped.tif
- Fig 5 souce data 2/Fig 5A P40 blots/Tead1 cKO HMGCR/
- Fig 5 souce data 2/Fig 5A P40 blots/Tead1 cKO HMGCR/uncropped labeled.tif
- Fig 5 souce data 2/Fig 5A P40 blots/Tead1 cKO HMGCR/uncropped.tif
- Fig 5 souce data 2/Fig 5A P40 blots/Tead1 cKO IDI1/
- Fig 5 souce data 2/Fig 5A P40 blots/Tead1 cKO IDI1/uncropped labeled.tif
- Fig 5 souce data 2/Fig 5A P40 blots/Tead1 cKO IDI1/uncropped.tif
- Fig 5 souce data 2/Fig 5A P40 blots/Tead1 cKO SCD1/
- Fig 5 souce data 2/Fig 5A P40 blots/Tead1 cKO SCD1/uncropped labeled.tif
- Fig 5 souce data 2/Fig 5A P40 blots/Tead1 cKO SCD1/uncropped.tif
- Fig 5 souce data 2/Fig 5A P40 blots/Tead1 cKO SREBP1/
- Fig 5 souce data 2/Fig 5A P40 blots/Tead1 cKO SREBP1/uncropped labeled.tif
- Fig 5 souce data 2/Fig 5A P40 blots/Tead1 cKO SREBP1/uncropped.tif
- Fig 5 souce data 2/Fig 5A P40 blots/Tead1 cKO SREBP2/
- Fig 5 souce data 2/Fig 5A P40 blots/Tead1 cKO SREBP2/uncropped labeled.tif
- Fig 5 souce data 2/Fig 5A P40 blots/Tead1 cKO SREBP2/uncropped.tif
- Fig 5 souce data 2/Fig 5B P60 blots and prism files/
- Fig 5 souce data 2/Fig 5B P60 blots and prism files/YT beta actin for SREBP1/
- Fig 5 souce data 2/Fig 5B P60 blots and prism files/YT beta actin for SREBP1/uncropped labeled.tif
- Fig 5 souce data 2/Fig 5B P60 blots and prism files/YT beta actin for SREBP1/uncropped.tif
- Fig 5 souce data 2/Fig 5B P60 blots and prism files/YT cDKO actin for HMGCR/
- Fig 5 souce data 2/Fig 5B P60 blots and prism files/YT cDKO actin for HMGCR/gude-2023-03-13.log
- Fig 5 souce data 2/Fig 5B P60 blots and prism files/YT cDKO actin for HMGCR/uncropped labeled.tif
- Fig 5 souce data 2/Fig 5B P60 blots and prism files/YT cDKO actin for HMGCR/uncropped.tif
- Fig 5 souce data 2/Fig 5B P60 blots and prism files/YT cDKO FDPS/
- Fig 5 souce data 2/Fig 5B P60 blots and prism files/YT cDKO FDPS/uncropped labeled.tif
- Fig 5 souce data 2/Fig 5B P60 blots and prism files/YT cDKO FDPS/uncropped.tif
- Fig 5 souce data 2/Fig 5B P60 blots and prism files/YT cDKO HMGCR/
- Fig 5 souce data 2/Fig 5B P60 blots and prism files/YT cDKO HMGCR/uncropped labeled.tif
- Fig 5 souce data 2/Fig 5B P60 blots and prism files/YT cDKO HMGCR/uncropped.tif
- Fig 5 souce data 2/Fig 5B P60 blots and prism files/YT cDKO IDI1/
- Fig 5 souce data 2/Fig 5B P60 blots and prism files/YT cDKO IDI1/uncropped labeled.tif
- Fig 5 souce data 2/Fig 5B P60 blots and prism files/YT cDKO IDI1/uncropped.tif
- Fig 5 souce data 2/Fig 5B P60 blots and prism files/YT cDKO SCD1/
- Fig 5 souce data 2/Fig 5B P60 blots and prism files/YT cDKO SCD1/uncropped labeled.tif
- Fig 5 souce data 2/Fig 5B P60 blots and prism files/YT cDKO SCD1/uncropped.tif
- Fig 5 souce data 2/Fig 5B P60 blots and prism files/YT cDKO SREBP1/
- Fig 5 souce data 2/Fig 5B P60 blots and prism files/YT cDKO SREBP1/uncropped labeled.tif
- Fig 5 souce data 2/Fig 5B P60 blots and prism files/YT cDKO SREBP1/uncropped.tif
- Fig 5 souce data 2/Fig 5B P60 blots and prism files/YT cDKO SREBP2/
- Fig 5 souce data 2/Fig 5B P60 blots and prism files/YT cDKO SREBP2/uncropped labeled.tif
- Fig 5 souce data 2/Fig 5B P60 blots and prism files/YT cDKO SREBP2/uncropped.tif
- Fig 5 souce data 2/Fig 5B P60 blots and prism files/YT cDKO Yap and Taz/
- Fig 5 souce data 2/Fig 5B P60 blots and prism files/YT cDKO Yap and Taz/uncropped 1.tif
- Fig 5 souce data 2/Fig 5B P60 blots and prism files/YT cDKO Yap and Taz/uncropped 2 labeled.tif
- Fig 5 souce data 2/Fig 5B P60 blots and prism files/YT cDKO Yap and Taz/uncropped 2.tif
- Fig 5 souce data 2/Fig5 A and B prism files for graphs/
- Fig 5 souce data 2/Fig5 A and B prism files for graphs/FDPS prism file.pzfx
- Fig 5 souce data 2/Fig5 A and B prism files for graphs/HMGCR prism file.pzfx
- Fig 5 souce data 2/Fig5 A and B prism files for graphs/IDI1 prism file.pzfx
- Fig 5 souce data 2/Fig5 A and B prism files for graphs/SCD1 prism file.pzfx
- Fig 5 souce data 2/Fig5 A and B prism files for graphs/SREBP1 prism file.pzfx
- Fig 5 souce data 2/Fig5 A and B prism files for graphs/SREBP2 prism file.pzfx
