# Supplementary material for: TEAD1 is crucial for developmental myelination, Remak bundles, and functional regeneration of peripheral nerves
Source: eLife. 2024 Mar 8;13:e87394. doi: 10.7554/eLife.87394 (PMC10959528; doi:10.7554/eLife.87394)
Supplement: Figure 6—source data 1. [file elife-87394-fig6-data1.zip]

Archive with 4 entries (2 files):
- Fig 6 source data 1/Fig 6C prism file/
- Fig 6 source data 1/Fig 6C prism file/Fig 7C prism file.pzfx
- Fig 6 source data 1/Fig 6E prism file/
- Fig 6 source data 1/Fig 6E prism file/Fig 7E prism file.pzfx
