# Supplementary material for: TEAD1 is crucial for developmental myelination, Remak bundles, and functional regeneration of peripheral nerves
Source: eLife. 2024 Mar 8;13:e87394. doi: 10.7554/eLife.87394 (PMC10959528; doi:10.7554/eLife.87394)
Supplement: Figure 6—source data 2. [file elife-87394-fig6-data2.zip]

Archive with 14 entries (11 files):
- Fig 6 source data 2/Fig 6-S1 A blots/
- Fig 6 source data 2/Fig 6-S1 A blots/beta actin/
- Fig 6 source data 2/Fig 6-S1 A blots/beta actin/uncropped beta actin.tif
- Fig 6 source data 2/Fig 6-S1 A blots/beta actin/uncropped labeled beta actin.tif
- Fig 6 source data 2/Fig 6-S1 A blots/TEAD1/
- Fig 6 source data 2/Fig 6-S1 A blots/TEAD1/uncropped labeled TEAD1.tif
- Fig 6 source data 2/Fig 6-S1 A blots/TEAD1/uncropped TEAD1.tif
- Fig 6 source data 2/Fig 6-S1 A.prism
- Fig 6 source data 2/Fig 6-S1 B.pzfx
- Fig 6 source data 2/Fig 6-S1 C.pzfx
- Fig 6 source data 2/Fig 6-S1 D.pzfx
- Fig 6 source data 2/Fig 6-S1 E.pzfx
- Fig 6 source data 2/Fig 6-S1 F.pzfx
- Fig 6 source data 2/Fig 6-S1 G.pzfx
