# Supplementary material for: TEAD1 is crucial for developmental myelination, Remak bundles, and functional regeneration of peripheral nerves
Source: eLife. 2024 Mar 8;13:e87394. doi: 10.7554/eLife.87394 (PMC10959528; doi:10.7554/eLife.87394)
Supplement: Figure 7—source data 1. [file elife-87394-fig7-data1.zip]

Archive with 79 entries (54 files):
- Fig 7 source data 1/Fig 7A prism file/
- Fig 7 source data 1/Fig 7A prism file/Fig 7F prism file.pzfx
- Fig 7 source data 1/Fig 7B prism file/
- Fig 7 source data 1/Fig 7B prism file/Fig 7G prism file.pzfx
- Fig 7 source data 1/Fig 7C prism file/
- Fig 7 source data 1/Fig 7C prism file/Fig 7G prism file.pzfx
- Fig 7 source data 1/Fig 7D blots and prism files/
- Fig 7 source data 1/Fig 7D blots and prism files/Yt iDKO actin for HMGCR/
- Fig 7 source data 1/Fig 7D blots and prism files/Yt iDKO actin for HMGCR/uncropped labeled.tif
- Fig 7 source data 1/Fig 7D blots and prism files/Yt iDKO actin for HMGCR/uncropped.tif
- Fig 7 source data 1/Fig 7D blots and prism files/YT iDKO actin for SCD1/
- Fig 7 source data 1/Fig 7D blots and prism files/YT iDKO actin for SCD1/uncropped labeled.tif
- Fig 7 source data 1/Fig 7D blots and prism files/YT iDKO actin for SCD1/uncropped.tif
- Fig 7 source data 1/Fig 7D blots and prism files/YT iDKO actin for SREBP1/
- Fig 7 source data 1/Fig 7D blots and prism files/YT iDKO actin for SREBP1/uncropped labeled.tif
- Fig 7 source data 1/Fig 7D blots and prism files/YT iDKO actin for SREBP1/uncropped.tif
- Fig 7 source data 1/Fig 7D blots and prism files/YT iDKO FDPS/
- Fig 7 source data 1/Fig 7D blots and prism files/YT iDKO FDPS/uncropped labeled.tif
- Fig 7 source data 1/Fig 7D blots and prism files/YT iDKO FDPS/uncropped.tif
- Fig 7 source data 1/Fig 7D blots and prism files/YT iDKO HMGCR/
- Fig 7 source data 1/Fig 7D blots and prism files/YT iDKO HMGCR/uncropped labeled.tif
- Fig 7 source data 1/Fig 7D blots and prism files/YT iDKO HMGCR/uncropped.tif
- Fig 7 source data 1/Fig 7D blots and prism files/YT iDKO IDI1/
- Fig 7 source data 1/Fig 7D blots and prism files/YT iDKO IDI1/uncropped labeled.tif
- Fig 7 source data 1/Fig 7D blots and prism files/YT iDKO IDI1/uncropped.tif
- Fig 7 source data 1/Fig 7D blots and prism files/YT iDKO prism files for graphs/
- Fig 7 source data 1/Fig 7D blots and prism files/YT iDKO prism files for graphs/FDPS prism file.pzfx
- Fig 7 source data 1/Fig 7D blots and prism files/YT iDKO prism files for graphs/HMGCR prism file.pzfx
- Fig 7 source data 1/Fig 7D blots and prism files/YT iDKO prism files for graphs/IDI1 prism file.pzfx
- Fig 7 source data 1/Fig 7D blots and prism files/YT iDKO prism files for graphs/SCD1 prism file.pzfx
- Fig 7 source data 1/Fig 7D blots and prism files/YT iDKO prism files for graphs/SREBP1 prism file.pzfx
- Fig 7 source data 1/Fig 7D blots and prism files/YT iDKO prism files for graphs/SREBP2 prism file.pzfx
- Fig 7 source data 1/Fig 7D blots and prism files/YT iDKO prism files for graphs/Taz  prism file.pzfx
- Fig 7 source data 1/Fig 7D blots and prism files/YT iDKO prism files for graphs/Yap  prism file.pzfx
- Fig 7 source data 1/Fig 7D blots and prism files/YT iDKO SCD1/
- Fig 7 source data 1/Fig 7D blots and prism files/YT iDKO SCD1/uncropped labeled.tif
- Fig 7 source data 1/Fig 7D blots and prism files/YT iDKO SCD1/uncropped.tif
- Fig 7 source data 1/Fig 7D blots and prism files/YT iDKO SREBP1/
- Fig 7 source data 1/Fig 7D blots and prism files/YT iDKO SREBP1/uncropped labeled.tif
- Fig 7 source data 1/Fig 7D blots and prism files/YT iDKO SREBP1/uncropped.tif
- Fig 7 source data 1/Fig 7D blots and prism files/YT iDKO SREBP2/
- Fig 7 source data 1/Fig 7D blots and prism files/YT iDKO SREBP2/uncropped labeled.tif
- Fig 7 source data 1/Fig 7D blots and prism files/YT iDKO SREBP2/uncropped.tif
- Fig 7 source data 1/Fig 7D blots and prism files/YT iDKO Yap Taz/
- Fig 7 source data 1/Fig 7D blots and prism files/YT iDKO Yap Taz/uncropped 1 labeled.tif
- Fig 7 source data 1/Fig 7D blots and prism files/YT iDKO Yap Taz/uncropped 1.tif
- Fig 7 source data 1/Fig 7D blots and prism files/YT iDKO Yap Taz/uncropped 2.tif
- Fig 7 source data 1/Fig 7E blots and prism files/
- Fig 7 source data 1/Fig 7E blots and prism files/Tead1 iKO actin for HMGCR/
- Fig 7 source data 1/Fig 7E blots and prism files/Tead1 iKO actin for HMGCR/uncropped labeled.tif
- Fig 7 source data 1/Fig 7E blots and prism files/Tead1 iKO actin for HMGCR/uncropped.tif
- Fig 7 source data 1/Fig 7E blots and prism files/Tead1 iKO actin for SREBP1/
- Fig 7 source data 1/Fig 7E blots and prism files/Tead1 iKO actin for SREBP1/uncropped labeled.tif
- Fig 7 source data 1/Fig 7E blots and prism files/Tead1 iKO actin for SREBP1/uncropped.tif
- Fig 7 source data 1/Fig 7E blots and prism files/Tead1 iKO FDPS/
- Fig 7 source data 1/Fig 7E blots and prism files/Tead1 iKO FDPS/uncropped labeled.tif
- Fig 7 source data 1/Fig 7E blots and prism files/Tead1 iKO FDPS/uncropped.tif
- Fig 7 source data 1/Fig 7E blots and prism files/Tead1 iKO HMGCR/
- Fig 7 source data 1/Fig 7E blots and prism files/Tead1 iKO HMGCR/uncropped labeled.tif
- Fig 7 source data 1/Fig 7E blots and prism files/Tead1 iKO HMGCR/uncropped.tif
- Fig 7 source data 1/Fig 7E blots and prism files/Tead1 iKO IDI1/
- Fig 7 source data 1/Fig 7E blots and prism files/Tead1 iKO IDI1/uncropped labeled.tif
- Fig 7 source data 1/Fig 7E blots and prism files/Tead1 iKO IDI1/uncropped.tif
- Fig 7 source data 1/Fig 7E blots and prism files/Tead1 iKO prism files for graphs/
- Fig 7 source data 1/Fig 7E blots and prism files/Tead1 iKO prism files for graphs/FDPS prism file.pzfx
- Fig 7 source data 1/Fig 7E blots and prism files/Tead1 iKO prism files for graphs/HMGCR  prism file.pzfx
- Fig 7 source data 1/Fig 7E blots and prism files/Tead1 iKO prism files for graphs/IDI1  prism file.pzfx
- Fig 7 source data 1/Fig 7E blots and prism files/Tead1 iKO prism files for graphs/SCD1 prism file.pzfx
- Fig 7 source data 1/Fig 7E blots and prism files/Tead1 iKO prism files for graphs/SREBP1  prism file.pzfx
- Fig 7 source data 1/Fig 7E blots and prism files/Tead1 iKO prism files for graphs/SREBP2 prism file.pzfx
- Fig 7 source data 1/Fig 7E blots and prism files/Tead1 iKO SCD1/
- Fig 7 source data 1/Fig 7E blots and prism files/Tead1 iKO SCD1/uncropped labeled.tif
- Fig 7 source data 1/Fig 7E blots and prism files/Tead1 iKO SCD1/uncropped.tif
- Fig 7 source data 1/Fig 7E blots and prism files/Tead1 iKO SREBP1/
- Fig 7 source data 1/Fig 7E blots and prism files/Tead1 iKO SREBP1/uncropped labeled.tif
- Fig 7 source data 1/Fig 7E blots and prism files/Tead1 iKO SREBP1/uncropped.tif
- Fig 7 source data 1/Fig 7E blots and prism files/Tead1 iKO SREBP2/
- Fig 7 source data 1/Fig 7E blots and prism files/Tead1 iKO SREBP2/uncropped labeled.tif
- Fig 7 source data 1/Fig 7E blots and prism files/Tead1 iKO SREBP2/uncropped.tif
