# Supplementary material for: TEAD1 is crucial for developmental myelination, Remak bundles, and functional regeneration of peripheral nerves
Source: eLife. 2024 Mar 8;13:e87394. doi: 10.7554/eLife.87394 (PMC10959528; doi:10.7554/eLife.87394)
Supplement: Figure 8—source data 1. [file elife-87394-fig8-data1.zip]

Archive with 8 entries (4 files):
- Fig 8 source data 1/Fig 8E prism file/
- Fig 8 source data 1/Fig 8E prism file/Fig 8E prism file.pzfx
- Fig 8 source data 1/Fig 8F prism file/
- Fig 8 source data 1/Fig 8F prism file/Fig 8F prism file.pzfx
- Fig 8 source data 1/Fig 8G prism file/
- Fig 8 source data 1/Fig 8G prism file/Fig 8G prism file.pzfx
- Fig 8 source data 1/Fig 8H prism file/
- Fig 8 source data 1/Fig 8H prism file/Fig 8H prism file.pzfx
